# Supplementary material for: Three-Dimensional Human Neurovascular Unit Modeling Reveals Cell-Specific Mechanisms of Traumatic Brain Injury
Source: J Funct Biomater. 2025 Dec 7;16(12):454. doi: 10.3390/jfb16120454 (PMC12733534; doi:10.3390/jfb16120454)
Supplement: Supplementary file 1 [file jfb-16-00454-s001.zip]

Archive with 1 entries (1 files):
- jfb-3921736-supplementary.pdf
